# Supplementary material for: Genotoxicity of Natural Water during the Mass Development of Cyanobacteria Evaluated by the Allium Test Method: A Model Experiment with Microcosms
Source: Toxins (Basel). 2022 May 21;14(5):359. doi: 10.3390/toxins14050359 (PMC9145725; doi:10.3390/toxins14050359)
Supplement: Supplementary file 1 [file toxins-14-00359-s001.zip]

Archive with 1 entries (1 files):
- toxins-1724918-supplementary.pdf
